# Supplementary material for: Autophagy crosstalk with the immune microenvironment in chronic myeloid leukemia and serves as a biomarker for diagnosis and progression
Source: Front Immunol. 2025 May 28;16:1570903. doi: 10.3389/fimmu.2025.1570903 (PMC12151787; doi:10.3389/fimmu.2025.1570903)
Supplement: Supplementary file 1 [file Table1.xlsx]

## Sheet: geneCoef
Gene	Coef
TUSC1	-2.43278
FOXO1	-2.5341
ATG4A	-2.97399
